# Supplementary material for: ACTION-FRANCE: Insights into Perceptions, Attitudes, and Barriers to Obesity Management in France
Source: J Clin Med. 2024 Jun 15;13(12):3519. doi: 10.3390/jcm13123519 (PMC11204730; doi:10.3390/jcm13123519)
Supplement: Supplementary file 1 [file jcm-13-03519-s001.zip]

Archive with 1 entries (1 files):
- jcm-2990223-supplementary.pdf
